# Supplementary material for: Antibody Levels Poorly Reflect on the Frequency of Memory B Cells Generated following SARS-CoV-2, Seasonal Influenza, or EBV Infection
Source: Cells. 2022 Nov 18;11(22):3662. doi: 10.3390/cells11223662 (PMC9688940; doi:10.3390/cells11223662)
Supplement: Supplementary file 1 [file cells-11-03662-s001.zip]

Archive with 1 entries (1 files):
- cells-1960390-supplementary.pdf
